# Supplementary material for: Subicular neurons encode concave and convex geometries
Source: Nature. 2024 Mar 6;627(8005):821–9. doi: 10.1038/s41586-024-07139-z (PMC10972755; doi:10.1038/s41586-024-07139-z)
Supplement: Supplementary file 3 — Source Data Figs. 1–5 and Extended Data Figs. 1,2,4–10 [file 41586_2024_7139_MOESM3_ESM.xlsx]

## Sheet: Fig. 1
g
circle	triangle	square	hexagon
0	0.0617978	0.0674157	0.0280899
0	0.0855263	0.0855263	0.0635965
0	0.0889571	0.0797546	0.0245399
0	0.0415282	0.0481728	0.0199336
0.00257069	0.0565553	0.0398458	0.0115681
0	0.0833333	0.0846995	0.0751366
0.00121655	0.0377129	0.0510949	0.0352798
0	0.127551	0.108844	0.0697279
0	0.0616438	0.0650685	0.0479452
h
triangle														square															hexagon
corner cell														corner cell															corner cell
0.39589	0.413896	0.408803	0.394714	0.337212	0.284691	0.236493	0.201833	0.177293	0.165199	0.155322	0.133375	0.119093		0.511223	0.528749	0.538921	0.512569	0.460103	0.413279	0.374945	0.346191	0.325811	0.306679	0.290977	0.274339	0.267791	0.262545		0.599621	0.594677	0.563354	0.49494	0.40936	0.323491	0.247509	0.183134	0.142083	0.116825	0.0996453	0.0901566
0.340359	0.348236	0.34915	0.326736	0.283168	0.238555	0.191944	0.156462	0.128732	0.108813	0.0862423	0.0741284	0.0591255		0.587405	0.578681	0.537648	0.459247	0.364182	0.28718	0.22971	0.19447	0.161997	0.13779	0.118531	0.112288	0.111878	0.111218		0.506139	0.486744	0.43715	0.363519	0.282382	0.205824	0.139366	0.0907792	0.0653953	0.0639646	0.0696021	0.0729024
0.66316	0.6315	0.546453	0.448966	0.346153	0.269121	0.213858	0.17761	0.15135	0.132604	0.123407	0.114727	NaN		0.399154	0.417642	0.429871	0.404295	0.346282	0.290172	0.240434	0.209604	0.182148	0.156722	0.123122	0.0983179	0.0811712	0.0781095		0.577538	0.565048	0.517665	0.450385	0.365478	0.283001	0.210307	0.151472	0.116888	0.0999611	0.0941522	0.092039
0.479537	0.495667	0.515351	0.494195	0.44307	0.376552	0.317306	0.265004	0.225672	0.193676	0.169972	0.147145	0.136389		0.462964	0.483339	0.496902	0.470902	0.411204	0.34475	0.283113	0.237	0.200611	0.166869	0.12531	0.0920811	0.0701159	0.0641848		0.51727	0.50184	0.4534	0.38025	0.294835	0.217836	0.152478	0.102802	0.0724877	0.0617093	0.0589115	0.0576705
0.620962	0.606572	0.58139	0.514976	0.442632	0.367163	0.306997	0.260248	0.22201	0.188773	0.172903	0.157854	NaN		0.575036	0.595121	0.603361	0.558925	0.477509	0.398903	0.3284	0.279923	0.230203	0.189982	0.152404	0.135956	0.131188	0.129498		0.372307	0.355061	0.315802	0.260043	0.206757	0.163554	0.131305	0.108062	0.0934694	0.0852989	0.0811373	0.0792911
0.473642	0.476067	0.456444	0.4209	0.358921	0.303941	0.259139	0.228075	0.20465	0.188248	0.171528	0.148912	0.134947		0.499363	0.506014	0.490554	0.440279	0.363209	0.295744	0.242472	0.209098	0.181195	0.156329	0.130098	0.113068	0.106157	0.103019		0.43991	0.440061	0.406065	0.358502	0.288528	0.234552	0.176339	0.131238	0.101033	0.0913749	0.0888783	0.0878308
0.655929	0.638066	0.602126	0.535279	0.459495	0.38441	0.325103	0.285718	0.260683	0.248713	0.241869	0.23947	0.236299		0.676136	0.672505	0.634975	0.545226	0.425369	0.323873	0.249363	0.210168	0.187694	0.174966	0.161753	0.151904	0.14695	0.145454		0.418492	0.419161	0.38951	0.3501	0.28708	0.23601	0.194331	0.161717	0.138821	0.12328	0.114258	0.110007
0.577276	0.581805	0.563867	0.497425	0.40569	0.322751	0.254469	0.206494	0.174821	0.158502	0.149344	0.146277	0.14426		0.566952	0.564191	0.535913	0.47046	0.387821	0.322161	0.273286	0.245123	0.219922	0.196687	0.17069	0.152649	0.145095	0.143507		0.533854	0.504988	0.445756	0.367822	0.29606	0.231678	0.184406	0.147217	0.123065	0.104329	0.0906999	0.0843614
0.307416	0.331121	0.363755	0.379741	0.369797	0.350122	0.326374	0.304693	0.288508	0.277923	0.269871	0.266219	0.259503		0.44871	0.490765	0.537981	0.533386	0.481757	0.427719	0.37197	0.33301	0.292733	0.254808	0.212915	0.187516	0.17869	0.17932		0.290143	0.283674	0.268232	0.242803	0.213927	0.177998	0.146049	0.116382	0.0985776	0.0859572	0.0772303	0.0721389
0.384108	0.405633	0.435249	0.429551	0.402004	0.366336	0.33347	0.305737	0.284102	0.272419	0.25965	0.255828	0.244535		0.372217	0.394794	0.414267	0.392372	0.335118	0.275067	0.220338	0.185151	0.157466	0.133149	0.107421	0.0926219	0.0879621	0.0892219		0.56412	0.553532	0.506231	0.422687	0.331577	0.257073	0.195953	0.152218	0.131004	0.124958	0.121295	0.119258
0.64708	0.656661	0.655213	0.6043	0.517552	0.418363	0.333458	0.264497	0.216598	0.18575	0.159891	0.150075	0.131117		0.446434	0.482048	0.517785	0.512582	0.454306	0.383267	0.307517	0.25176	0.209759	0.179094	0.14642	0.121751	0.105589	0.101807		0.508431	0.503635	0.476925	0.417025	0.342916	0.270545	0.208035	0.156711	0.125102	0.110845	0.107107	0.105964
0.789685	0.772716	0.704924	0.604758	0.485214	0.378517	0.309035	0.255561	0.231516	0.211347	0.18711	0.175072	0.147013		0.557052	0.565266	0.550766	0.490115	0.395898	0.310267	0.239217	0.195495	0.163429	0.138677	0.11427	0.0989918	0.093626	0.0931116		0.520216	0.514999	0.490759	0.434102	0.362506	0.287823	0.227857	0.181245	0.158661	0.147214	0.144862	0.14293
0.406774	0.41947	0.42716	0.403722	0.357445	0.303639	0.256517	0.219417	0.194548	0.176962	0.159042	0.149884	0.140971		0.354819	0.377704	0.39811	0.380633	0.331886	0.287928	0.247623	0.223546	0.202343	0.184388	0.164301	0.152453	0.148557	0.150465		0.436568	0.428223	0.404527	0.348171	0.285106	0.220855	0.165021	0.116422	0.0817241	0.0603741	0.0471468	0.0420532
0.457217	0.472802	0.48137	0.449106	0.38638	0.318863	0.250673	0.195212	0.153483	0.125747	0.0979652	0.0864027	0.0660636		0.434157	0.458619	0.479945	0.458517	0.392337	0.318199	0.25402	0.214026	0.183465	0.15429	0.116942	0.0891586	0.0728502	0.0707866		0.33537	0.333192	0.31265	0.273354	0.221822	0.175337	0.129493	0.0917227	0.0667714	0.0570327	0.0550861	0.0545704
0.540147	0.554036	0.55551	0.514456	0.439993	0.363069	0.30049	0.253735	0.222177	0.196522	0.172726	0.159678	0.14677		0.583156	0.575496	0.542408	0.467347	0.380489	0.30814	0.257173	0.225522	0.194706	0.165467	0.136293	0.120699	0.115047	0.112966		0.513943	0.500436	0.463762	0.398247	0.326787	0.256333	0.189991	0.13615	0.103643	0.0922375	0.0892997	0.0887889
0.376042	0.381954	0.374558	0.33602	0.283133	0.237841	0.208439	0.187417	0.17647	0.169134	0.162869	0.159721	0.153258		0.363452	0.391063	0.415965	0.407103	0.359594	0.311308	0.265487	0.234824	0.211346	0.192496	0.171725	0.155906	0.146845	0.145538		0.448652	0.441296	0.417521	0.364209	0.304528	0.239118	0.175395	0.119359	0.0853825	0.0691522	0.0621098	0.058942
0.447058	0.461693	0.455209	0.433294	0.38018	0.330297	0.290887	0.261355	0.250353	0.242755	0.236299	0.230639	0.223656		0.560642	0.582999	0.591806	0.549893	0.461117	0.368824	0.284672	0.22712	0.187312	0.15857	0.130252	0.112296	0.103462	0.103305		0.47687	0.494496	0.499935	0.465986	0.397862	0.32717	0.259114	0.206274	0.174139	0.159244	0.151612	0.147041
0.312625	0.321607	0.324308	0.312047	0.276021	0.228832	0.187927	0.152227	0.12739	0.112008	0.0999238	0.096397	0.0881452																	0.524991	0.520395	0.493097	0.434331	0.357904	0.28367	0.222627	0.176619	0.148514	0.132614	0.122729	0.117983
other cell														other cell															other cell
0.270877	0.287455	0.318707	0.338411	0.351366	0.357903	0.362006	0.360898	0.356746	0.352667	0.348328	0.338886	0.332792		0.202282	0.226468	0.262307	0.287001	0.294716	0.298698	0.30257	0.305266	0.312701	0.315873	0.320047	0.319763	0.320355	0.322111		0.272578	0.28708	0.308765	0.319141	0.317609	0.312884	0.309169	0.306158	0.305983	0.305248	0.30616	0.305169
0.240925	0.255011	0.276996	0.288714	0.291838	0.293781	0.296085	0.299109	0.301226	0.299884	0.293318	0.288183	0.281931		0.239502	0.252669	0.266549	0.270971	0.262853	0.258164	0.255685	0.256528	0.256916	0.255179	0.253037	0.24896	0.24814	0.245524		0.275086	0.291313	0.314676	0.326516	0.32594	0.322101	0.317742	0.313058	0.308948	0.303666	0.299218	0.2967
0.279872	0.290264	0.29778	0.309508	0.30943	0.311887	0.312391	0.313149	0.31248	0.305752	0.302085	0.294088	NaN		0.174712	0.195977	0.228793	0.253322	0.265358	0.274561	0.280561	0.283568	0.284966	0.283586	0.276433	0.267753	0.258111	0.256079		0.203663	0.214464	0.232435	0.239762	0.238331	0.232192	0.224849	0.216427	0.209399	0.202782	0.200106	0.198773
0.212468	0.227466	0.255208	0.274004	0.284423	0.287656	0.291071	0.292396	0.291896	0.287595	0.280478	0.269962	0.264354		0.278711	0.307047	0.348756	0.376529	0.383421	0.385548	0.384035	0.382383	0.379156	0.373478	0.359419	0.344225	0.329957	0.326305		0.220641	0.234009	0.254367	0.267638	0.269495	0.263325	0.253081	0.241005	0.232079	0.227116	0.22508	0.224507
0.303337	0.317268	0.342174	0.358431	0.365306	0.365535	0.364952	0.365653	0.363672	0.352109	0.344235	0.330133	NaN		0.261652	0.295717	0.347215	0.382906	0.395811	0.402394	0.401662	0.397529	0.392689	0.386691	0.38328	0.379345	0.379225	0.378517		0.243888	0.254361	0.271817	0.278116	0.277574	0.271996	0.264473	0.253024	0.239984	0.227179	0.218144	0.214264
0.213055	0.233382	0.263812	0.285612	0.296018	0.302695	0.310746	0.314687	0.316289	0.314559	0.307052	0.290638	0.279618		0.228357	0.246361	0.269653	0.282768	0.282075	0.281852	0.283247	0.285978	0.291116	0.293669	0.295858	0.295442	0.295896	0.296742		0.203771	0.214291	0.231497	0.238869	0.239483	0.235719	0.230702	0.223837	0.219476	0.217682	0.219275	0.220274
0.289417	0.297056	0.309625	0.31196	0.308084	0.302558	0.29838	0.296172	0.295458	0.295489	0.294855	0.294691	0.29218		0.216189	0.236812	0.268291	0.293137	0.303084	0.309617	0.309981	0.309787	0.312621	0.316435	0.324119	0.327962	0.330699	0.331025		0.24099	0.256455	0.276873	0.291392	0.291911	0.28872	0.283016	0.275146	0.268882	0.265032	0.26736	0.269526
0.225575	0.243494	0.2695	0.281673	0.2804	0.276183	0.268719	0.262094	0.255498	0.25054	0.24704	0.245695	0.245136		0.233607	0.251872	0.27724	0.292375	0.294179	0.296983	0.30092	0.307103	0.313606	0.320967	0.326149	0.329006	0.329708	0.330607		0.240947	0.252998	0.272212	0.281306	0.280856	0.274007	0.266141	0.257989	0.253328	0.25002	0.249464	0.249336
0.185946	0.204427	0.239642	0.269222	0.290715	0.303575	0.308858	0.309972	0.310961	0.315477	0.315296	0.316206	0.308669		0.210881	0.242112	0.288188	0.313998	0.317515	0.318774	0.317435	0.318056	0.320909	0.32609	0.330647	0.332343	0.332159	0.332908		0.266068	0.279353	0.303025	0.316005	0.32049	0.316516	0.312159	0.310713	0.315437	0.322599	0.329218	0.332836
0.187929	0.208222	0.24031	0.266513	0.276628	0.277709	0.274456	0.270512	0.26684	0.266727	0.267609	0.269547	0.269966		0.173671	0.195162	0.227995	0.256507	0.271789	0.28352	0.289934	0.294836	0.295281	0.291589	0.285806	0.286164	0.290053	0.294406		0.284709	0.296167	0.313751	0.316252	0.310503	0.306628	0.307689	0.311629	0.313586	0.312703	0.311355	0.31079
0.288193	0.304422	0.330777	0.349074	0.358869	0.365592	0.368001	0.366801	0.35849	0.35111	0.334897	0.329019	0.314029		0.1829	0.213668	0.260243	0.299394	0.314917	0.323102	0.321667	0.319576	0.31715	0.316842	0.316933	0.316013	0.315421	0.315248		0.277502	0.29262	0.320429	0.334519	0.339251	0.338509	0.336982	0.335823	0.337307	0.344575	0.352637	0.356999
0.268362	0.284455	0.306392	0.321542	0.321015	0.32007	0.316581	0.314474	0.310963	0.306149	0.301349	0.298835	0.294338		0.224891	0.244971	0.27327	0.289998	0.292169	0.29322	0.293812	0.296637	0.298942	0.302368	0.302199	0.301245	0.299454	0.299375		0.244193	0.263699	0.299021	0.321173	0.332027	0.333499	0.332748	0.326886	0.319349	0.307753	0.299808	0.295623
0.236808	0.253808	0.281206	0.295859	0.300253	0.299036	0.298778	0.297239	0.294049	0.28352	0.264345	0.25246	0.23885		0.189281	0.213344	0.250592	0.277546	0.286403	0.290049	0.291658	0.29348	0.29487	0.294897	0.292517	0.290983	0.28873	0.289913		0.233944	0.247741	0.273637	0.286835	0.290638	0.287318	0.279186	0.268287	0.254814	0.246483	0.24403	0.245034
0.233597	0.250654	0.276582	0.291158	0.294374	0.29171	0.283652	0.273599	0.261173	0.250877	0.238543	0.235075	0.227254		0.187985	0.214743	0.257492	0.28861	0.303053	0.312818	0.31809	0.321057	0.317522	0.308417	0.294126	0.286057	0.284172	0.287451		0.244562	0.256669	0.275347	0.284576	0.283173	0.275098	0.267499	0.259507	0.256767	0.257982	0.260624	0.264471
0.243201	0.266144	0.304068	0.330428	0.341348	0.344043	0.345545	0.344482	0.342074	0.338518	0.331847	0.327966	0.321584		0.260321	0.280826	0.311563	0.330014	0.336234	0.340167	0.344672	0.344669	0.346846	0.342338	0.337072	0.330482	0.327267	0.329847		0.281307	0.295162	0.319136	0.328913	0.330103	0.326734	0.321321	0.315898	0.312251	0.313463	0.318192	0.320949
0.193416	0.21118	0.238253	0.255823	0.263316	0.267829	0.270828	0.269057	0.266564	0.264082	0.261159	0.259465	0.255103		0.200329	0.221479	0.25138	0.270858	0.273636	0.272374	0.269368	0.266761	0.268659	0.273134	0.286209	0.301278	0.320536	0.329046		0.260056	0.271025	0.28844	0.295728	0.295282	0.290185	0.279733	0.26723	0.255663	0.249715	0.248326	0.248873
0.258464	0.274022	0.297807	0.312464	0.316031	0.31377	0.310213	0.30607	0.307619	0.305243	0.300867	0.295601	0.290283		0.236714	0.260805	0.294819	0.315586	0.316352	0.312769	0.309173	0.307646	0.311779	0.316647	0.318521	0.314737	0.306334	0.303337		0.243633	0.259947	0.287406	0.301149	0.30503	0.304709	0.304615	0.303325	0.300949	0.292707	0.283828	0.277978
0.192684	0.210441	0.239841	0.26113	0.269631	0.268518	0.268851	0.266984	0.265667	0.264741	0.264504	0.264871	0.265142																	0.254586	0.268718	0.293092	0.307528	0.312084	0.308118	0.300729	0.291319	0.285858	0.285501	0.290114	0.292976
i
0.011236
0.0307018
0.0122699
0.00332226
0.00514139
0.0163934
0.00973236
0.0442177
0.0205479
j
triangle	square	hexagon
0.779963		0.562875
0.708364	0.657278	0.608833
0.767804	0.742064	0.640131
0.519569	0.473657	0.373865
0.690662	0.314001	0.505526
0.577731	0.575207	0.703404
0.574872	0.541063	0.515551
0.789854	0.658493	0.621654
0.640345	0.579244	0.637933
l
corner cell decoder	shuffle
0.267159	0.250323
0.343437	0.242025
0.298728	0.250129
0.312532	0.253068
0.381873	0.30191
0.473901	0.254475
0.358654	0.245685
0.391035	0.264456
0.274673	0.250762

## Sheet: Fig. 2
c			d				e				f
rightTri	trapezoid		30°	60°	90°		55°	90°	125°		triangle	square	hexagon
0.0388889	0.0266667		2.77578	2.02614	1.90159		2.7848	2.15069	2.04899		1.39166	1.22037	0.894587
0.0313199	0.01566		2.50055	2.05436	2.11492		2.09035	2.05017	1.80099		2.00817	1.84034	1.83016
0.0446154	0.0384615		2.10426	2.14854	1.62253		2.04005	1.81035	1.13487		1.79815	1.57367	0.77955
0.0310881	0.0207254		2.83791	1.61958	2.17384		2.18018	2.37427	1.72345		1.33744	1.00631	1.51446
0.0413105	0.017094		2.18155	1.84086	2.11858		2.62947	1.77264	1.54474		1.60147	0.966302	1.67932
0.0389785	0.016129		2.4145	1.64863	1.79913		2.09925	1.69805	1.27243		2.51626	1.81791	1.85339
0.0372093	0.0162791		2.14515	1.25802	1.55215		1.70444	1.43635	1.26564		1.85815	1.50574	1.73903
0.0236686	0.0178571		1.59899	0.798202	0.809248		2.2681	1.87366	1.11695		1.6585	1.63876	1.20214
											1.66334	1.67812	1.49011
i			j			l
30 cm	15 cm		30 cm	15 cm		30 cm	15 cm
0.105882	0.0352941		1.82746	1.90413		0.752941	0.682353
0.0830189	0.0396226		1.91443	1.82471		0.664151	0.739623
0.0590062	0.0496894		1.62731	1.47048		0.76087	0.804348
0.0481728	0.013289		1.8605	1.81956		0.647841	0.677741
0.0398458	0.00771208		1.77893	1.67857		0.613111	0.449871
0.0846995	0.0628415		1.63236	1.9557		0.780055	0.827869
0.0510949	0.0340633		1.61886	1.46874		0.642336	0.569343
0.108844	0.0442177		1.56189	2.14706		0.75	0.741497
0.0650685	0.0136986		1.66031	1.42648		0.558219	0.479452
k
blue
0.5679	0.59502	0.612791	0.594617	0.529232	0.461048	0.394794	0.346805	0.311512	0.289548	0.274068	0.265809	0.264861	0.26922	0.273238
0.229248	0.254412	0.29019	0.299569	0.286913	0.271499	0.257574	0.251418	0.246792	0.242233	0.234447	0.22342	0.214793	0.210179	0.210288
0.269753	0.298581	0.332007	0.338092	0.309058	0.275827	0.242853	0.222916	0.209868	0.207966	0.210769	0.231318	0.261512	0.2955	0.309981
0.27998	0.320544	0.380161	0.399328	0.383695	0.357046	0.333674	0.318754	0.310781	0.302146	0.288625	0.266137	0.233837	0.203603	0.188279
0.24826	0.271626	0.303412	0.311555	0.296098	0.278641	0.258292	0.247436	0.23599	0.232167	0.223525	0.214771	0.20371	0.197079	0.194132
0.232835	0.260153	0.299516	0.319737	0.315731	0.307308	0.297372	0.292952	0.287756	0.282798	0.27281	0.255595	0.237604	0.224345	0.221055
0.312447	0.338097	0.369241	0.382399	0.365804	0.343813	0.319203	0.302641	0.28536	0.268995	0.24007	0.210847	0.192419	0.190627	0.195445
0.262226	0.28776	0.323574	0.322068	0.300086	0.276787	0.25266	0.236138	0.220514	0.208851	0.192005	0.172956	0.154976	0.14146	0.136383
0.225663	0.247792	0.278157	0.280971	0.262953	0.241291	0.221374	0.209575	0.201192	0.195281	0.187444	0.17399	0.159352	0.148808	0.146388
grey
0.184996	0.205744	0.239406	0.267924	0.282938	0.29208	0.300914	0.309285	0.318393	0.327788	0.337176	0.338342	0.332615	0.324493	0.321765
0.197433	0.222417	0.260528	0.286654	0.295498	0.298872	0.301265	0.304472	0.308889	0.313194	0.317628	0.319386	0.318982	0.317508	0.317472
0.222619	0.250524	0.292795	0.322141	0.332348	0.336871	0.338306	0.338219	0.336595	0.335845	0.33504	0.331537	0.326195	0.321734	0.32059
0.187561	0.216579	0.262592	0.29736	0.313658	0.322035	0.326623	0.327727	0.327301	0.326512	0.325379	0.318598	0.30474	0.290408	0.283648
0.176952	0.206622	0.255713	0.284451	0.29622	0.303206	0.306174	0.309162	0.31194	0.319254	0.330374	0.339839	0.339739	0.333545	0.327966
0.16777	0.192618	0.231951	0.256461	0.265857	0.27171	0.277561	0.284435	0.291397	0.296667	0.301888	0.302807	0.300959	0.297422	0.29655
0.175363	0.197414	0.231652	0.25883	0.270486	0.278248	0.281621	0.284015	0.282534	0.280364	0.277548	0.277444	0.283434	0.294045	0.301418
0.221251	0.245311	0.282213	0.302961	0.309397	0.314659	0.318214	0.320326	0.317536	0.312535	0.306455	0.298109	0.291815	0.289019	0.290302
0.180851	0.209976	0.256152	0.278966	0.285225	0.288116	0.292039	0.296259	0.299572	0.300713	0.301973	0.297609	0.289353	0.279018	0.274467

## Sheet: Fig. 3
c
0 cm	1.5 cm	3.0 cm	6.0 cm
1.83778	1.67938	1.58009	1.94111
1.47064	1.85432	1.75894	1.53283
1.85354	1.53134	2.10259	1.38127
1.64404	2.0638	2.03484	1.52631
1.55476	2.1967	1.95314	1.57038
0.743091	0.880862	0.840926	1.26099
2.01219	1.61082	2.30386	1.87471
3.41797	2.03025	1.80953	2.18803
d
baseline	0 cm	1.5 cm	3.0 cm	6.0 cm
0.365247	2.01426	1.76642	1.46277	1.06359
0.577185	2.35829	2.10964	1.94163	1.49523
0.521947	1.31723	1.21443	1.00405	0.791355
0.382251	2.04513	1.81902	1.79226	1.73086
0.441462	1.56479	1.23874	1.32126	1.12724
0.078387	1.22164	0.781712	1.03825	0.727376
0.45559	1.5135	0.962338	1.28717	1.44504
0.40381	2.80713	1.27993	0.833138	1.30961
e
baseline	0 cm	1.5 cm	3.0 cm	6.0 cm
1.43358	1.46289	1.33154	0.977015	1.36717
1.03585	1.27956	1.11103	1.1585	1.26695
1.08915	1.24534	1.30303	1.25358	1.15927
1.03879	1.0848	1.24705	1.11417	1.02482
1.94743	0.954753	1.03497	1.15201	1.19022
1.2348	1.0387	1.00767	1.16963	1.11721
1.05281	1.49565	1.40044	1.24556	1.04069
0.995034	1.38133	1.45711	1.20643	1.13146

## Sheet: Fig. 4
d
red																			red																			red											red
0.235789	0.258617	0.301279	0.33283	0.3545	0.370764	0.38816	0.398428	0.403498	0.404066	0.409769	0.427833	0.448134	0.463632	0.45405	0.445682	0.436677	0.44276		0.0260153	0.0301869	0.0381415	0.047325	0.0580242	0.0698972	0.0850561	0.0986937	0.110118	0.118147	0.124743	0.129877	0.133608	0.132735	0.125107	0.107902	0.0896019	0.079788		1.05136	0.983102	0.837576	0.664952	0.514257	0.404248	0.34417	0.314976	0.315938	0.31714		0.839451
0.113685	0.115858	0.119241	0.12157	0.122467	0.122505	0.118783	0.117908	0.113798	0.111355	0.101883	0.0847094	0.065834	0.0522953	0.0509325	0.0540856	0.0555108	0.0569165		0.126138	0.129507	0.124222	0.113606	0.096861	0.0874868	0.086598	0.0877223	0.0892908	0.0899172	0.0894337	0.085967	0.0782804	0.0652937	0.0459152	0.0253229	0.00899909	0.00304398		0.585188	0.546165	0.469381	0.37309	0.288338	0.223865	0.186851	0.1607	0.145745	0.137144		1.13221
0.0338768	0.046876	0.0720097	0.0945753	0.115326	0.134125	0.16163	0.184507	0.209589	0.222029	0.242994	0.281337	0.321223	0.353386	0.373278	0.384226	0.394768	0.385372		0.0431386	0.0545842	0.0768033	0.100104	0.124118	0.145992	0.166253	0.178353	0.200412	0.216603	0.23103	0.23762	0.234521	0.242161	0.263818	0.300872	0.3253	0.334989		0.271808	0.250294	0.205711	0.158334	0.119463	0.0950224	0.0809766	0.0788058	0.0830934	0.088516		0.632244
0.173703	0.192575	0.216658	0.224353	0.208738	0.182793	0.157702	0.140704	0.138345	0.140389	0.143868	0.146548	0.153115	0.168945	0.19327	0.230334	0.271843	0.295429		0.0578191	0.0692212	0.088613	0.107213	0.121323	0.131007	0.13708	0.136916	0.133485	0.125863	0.116246	0.108991	0.104374	0.10612	0.116042	0.13129	0.142008	0.145826		0.493795	0.470875	0.41702	0.35501	0.29804	0.256347	0.220872	0.184069	0.156398	0.141128		0.364012
0.115152	0.121963	0.125481	0.125863	0.118745	0.113726	0.109192	0.101099	0.0924661	0.0840049	0.0807066	0.0777331	0.0761842	0.0739692	0.0743093	0.0759629	0.0806504	0.0832915		0.142085	0.159591	0.195446	0.221882	0.239566	0.240539	0.233293	0.218623	0.20344	0.19133	0.179274	0.171858	0.16635	0.162494	0.15406	0.139359	0.124592	0.117154		0.784484	0.719067	0.590941	0.452229	0.341835	0.274924	0.234786	0.222642	0.224765	0.235036		0.618376
0.133086	0.147419	0.171843	0.192886	0.209987	0.224447	0.239585	0.238772	0.223696	0.201861	0.191184	0.191758	0.189247	0.176099	0.162464	0.150041	0.148325	0.143768		0.126071	0.147075	0.174901	0.204179	0.224827	0.246422	0.258502	0.261582	0.252554	0.232733	0.220926	0.222515	0.236625	0.244944	0.228534	0.19931	0.174061	0.15985		0.567069	0.530827	0.458928	0.383377	0.329754	0.298936	0.277002	0.254224	0.243988	0.241556		NaN
0.0983788	0.110382	0.131076	0.149111	0.163207	0.17424	0.185381	0.19174	0.196866	0.192989	0.188483	0.184395	0.184072	0.181964	0.174954	0.163958	0.157981	0.152001		0.0702587	0.0937394	0.128672	0.159561	0.177487	0.188996	0.185019	0.175728	0.167226	0.157073	0.14222	0.125196	0.107602	0.0995837	0.0977989	0.104097	0.110528	0.113922		0.652003	0.594648	0.492014	0.379856	0.298736	0.24481	0.222211	0.220284	0.247411	0.266733		0.635191
0.17371	0.195084	0.231835	0.257133	0.272893	0.283471	0.287326	0.292645	0.300178	0.308676	0.31534	0.307167	0.292346	0.268299	0.254333	0.246417	0.245166	0.244761		0.252991	0.279203	0.314397	0.347758	0.367438	0.397226	0.408913	0.420071	0.426172	0.42649	0.42675	0.422782	0.427276	0.419402	0.379541	0.3184	0.276948	0.251266		0.616594	0.578303	0.504078	0.422193	0.359015	0.317607	0.288413	0.259679	0.236303	0.225107		0.781825
0.0425901	0.0478925	0.0561783	0.0637495	0.0704752	0.0798117	0.0858507	0.0899735	0.0877927	0.0846128	0.0776455	0.0694964	0.0581542	0.0484889	0.0420908	0.0448374	0.0493909	0.0538324		0.15621	0.173267	0.201939	0.231757	0.260215	0.28003	0.294414	0.284637	0.261521	0.224359	0.188994	0.172114	0.168379	0.18508	0.20516	0.221344	0.228301	0.226794		0.60229	0.569164	0.496918	0.412428	0.335176	0.282299	0.240849	0.211021	0.186406	0.178687		0.672887
0.359403	0.326256	0.24988	0.197321	0.140879	0.0958108	0.0699778	0.0563106	0.0492379	0.0443295	0.0377641	0.0289206	0.0195014	0.011453	0.00618978	0.00320714	0.00191326	0.00122224		0.129944	0.142747	0.164809	0.181976	0.193379	0.200339	0.206263	0.218283	0.223153	0.224078	0.207855	0.194607	0.175895	0.173299	0.191217	0.231864	0.256714	0.28105		0.449803	0.424851	0.369849	0.308295	0.252801	0.213309	0.189888	0.180188	0.176903	0.177163		NaN
grey																			grey																			grey											grey
0.214894	0.233633	0.262223	0.275864	0.278119	0.277471	0.27934	0.280811	0.283754	0.285405	0.286738	0.288732	0.288586	0.289186	0.287033	0.286583	0.28583	0.286166		0.191192	0.206524	0.228996	0.242018	0.245079	0.246177	0.249264	0.252299	0.256838	0.260045	0.26397	0.267618	0.270836	0.275217	0.281156	0.287122	0.292281	0.293743		0.305016	0.305099	0.300311	0.290841	0.27602	0.263192	0.25638	0.259838	0.267957	0.27419		0.365965
0.225027	0.237121	0.256144	0.263871	0.261917	0.255806	0.251628	0.250566	0.250719	0.251567	0.251537	0.249817	0.246453	0.243079	0.241348	0.240005	0.238984	0.237771		0.208673	0.224798	0.245959	0.25628	0.254356	0.251034	0.248832	0.246434	0.246017	0.245332	0.245678	0.24555	0.244921	0.243979	0.243025	0.241999	0.241652	0.241422		0.320996	0.318969	0.310601	0.298601	0.281818	0.269346	0.263063	0.268654	0.27715	0.28355		0.315766
0.257582	0.285376	0.331362	0.351555	0.354487	0.348418	0.342891	0.337465	0.33438	0.332416	0.331573	0.330066	0.327448	0.323725	0.320752	0.318618	0.318032	0.317037		0.246536	0.264438	0.288989	0.304437	0.307451	0.310265	0.310724	0.30967	0.308752	0.30595	0.305064	0.304568	0.306624	0.309831	0.310737	0.30829	0.305894	0.30237		0.356036	0.354186	0.347119	0.333843	0.316127	0.301613	0.286665	0.271335	0.261067	0.256637		0.344985
0.251241	0.271876	0.300503	0.317185	0.317577	0.315259	0.312956	0.312326	0.314284	0.316246	0.319678	0.322483	0.324236	0.323687	0.321453	0.317577	0.315344	0.313689		0.214283	0.232362	0.261122	0.277144	0.281697	0.277968	0.275609	0.270052	0.269243	0.269476	0.272222	0.275238	0.27565	0.27659	0.275904	0.274624	0.272536	0.270554		0.348236	0.348251	0.345551	0.338036	0.325772	0.31583	0.308096	0.308106	0.308275	0.310805		0.348802
0.211195	0.23405	0.265051	0.285557	0.288762	0.288358	0.28818	0.288527	0.288759	0.288713	0.28713	0.28702	0.287226	0.28855	0.290471	0.291007	0.293542	0.2939		0.194909	0.218499	0.255805	0.280611	0.289507	0.290511	0.291535	0.292331	0.296493	0.298233	0.298072	0.295914	0.290949	0.289832	0.288166	0.285548	0.280619	0.27752		0.369815	0.365259	0.352816	0.334152	0.312934	0.29651	0.281975	0.271078	0.268379	0.268626		0.324244
0.20927	0.227985	0.258716	0.274126	0.279466	0.28085	0.28458	0.287087	0.289895	0.290912	0.293761	0.292196	0.28682	0.274854	0.264273	0.254882	0.251519	0.248074		0.220815	0.238321	0.265928	0.281045	0.285194	0.284332	0.286646	0.288327	0.292926	0.296452	0.300287	0.303813	0.307038	0.312025	0.311616	0.309097	0.304999	0.303479		0.375223	0.368959	0.356074	0.340064	0.325556	0.316311	0.307817	0.298982	0.297586	0.297397		0.338851
0.229182	0.247567	0.277498	0.293822	0.299511	0.300662	0.304409	0.307577	0.310849	0.311046	0.311304	0.312228	0.313472	0.316132	0.319017	0.323253	0.325048	0.326804		0.220088	0.237188	0.262347	0.280794	0.28979	0.296261	0.303557	0.30839	0.313008	0.31557	0.316472	0.314932	0.312842	0.312494	0.31522	0.319429	0.323938	0.325697		0.40999	0.402654	0.385151	0.361186	0.336602	0.31865	0.301941	0.286498	0.28051	0.279214		0.366459
0.340395	0.350298	0.36222	0.353012	0.337956	0.327066	0.320122	0.315528	0.311276	0.307638	0.304563	0.300257	0.298144	0.301026	0.309572	0.317948	0.321633	0.323087		0.246219	0.266459	0.291372	0.304733	0.302347	0.300147	0.297177	0.295146	0.296201	0.296363	0.297691	0.295852	0.297195	0.297024	0.294006	0.283839	0.277179	0.270688		0.357984	0.353101	0.34077	0.326087	0.30952	0.297362	0.287798	0.280527	0.279155	0.27827		0.345561
0.218227	0.241887	0.278099	0.298452	0.305137	0.304514	0.307676	0.309358	0.313151	0.313707	0.313573	0.313206	0.311635	0.306914	0.303127	0.303181	0.30787	0.311099		0.219463	0.240148	0.270697	0.291332	0.298185	0.302575	0.306156	0.306316	0.307867	0.305441	0.306038	0.304545	0.306021	0.309025	0.314023	0.319731	0.322917	0.326008		0.38406	0.383122	0.376726	0.362279	0.340451	0.320924	0.302665	0.285136	0.280436	0.277635		0.374525
0.263183	0.272497	0.282049	0.284922	0.278661	0.27111	0.270978	0.272269	0.27505	0.273609	0.271133	0.269404	0.268472	0.268714	0.265156	0.258292	0.252682	0.247285		0.18874	0.206644	0.236876	0.256245	0.266449	0.270497	0.275162	0.277411	0.279243	0.278981	0.27829	0.278517	0.27974	0.281854	0.279825	0.27285	0.267234	0.261092		0.339911	0.338944	0.334331	0.323075	0.307855	0.293872	0.283956	0.281084	0.282563	0.285681		0.323379
e
square	rectangle	convex
0.0251572	0.0377358	0.0251572
0.0112676	0.0197183	0.0140845
0.00641026	0.0160256	0.00641026
0.00436681	0.0174672	0.00436681
0.0276243	0.0331492	0.019337
0.00917431	0.0275229	0.0137615
0.0329412	0.0423529	0.00470588
0.0117096	0.0210773	0.0210773
0.0712251	0.0598291	0.017094
0.0620155	0.0542636	0.0155039
h
inter	intra-concave	intra-convex
79.6791	77.2119	96.7502
89.46	97.7987	92.222
70.1818	96.6146	62.7924
93.0724	104.058	65.7862
116.386	117.786	121.595
107.509	123.398	91.8007
115.896	109.252	116.894
113.448	115.202	118.114
110.548	110.025	115.945
108.999	69.852	98.4134
i
270	315
2.6392	2.5691
2.13207	2.34698
2.4806	1.98506
3.43202	3.35272
2.39161	2.07426
1.25633	1.17069
2.3467	2.75826
0.282401	0.916527
2.0463	2.16104
1.9962	1.23331
[truncated: 32 more columns]

## Sheet: Fig. 5
f			h
cornercell (H - L)	non-cornercell (H - L)		cornercell (H - L)	non-cornercell (H - L)
0.256025	0.0493506		0.296295	-0.234594
0.367581	0.115571		0.826959	0.0772441
0.15356	0.0148551		0.115868	0.0252115
0.21619	0.0168906		0.572585	-0.0764189
0.044996	-0.0315663		0.373613	-0.0201277
0.139808	-0.0576277		0.290408	-0.144286
0.211146	0.0408856		0.365675	0.026401
0.331336	0.0426198
0.262305	0.0857005

## Sheet: Extended Data Fig. 1
l					m		n
circle	triangle	square	hexagon		CA1		rightTri	trapezoid
0	0	0.011236	0.00561798		0		0	0
0	0	0.00219298	0.00438596		0.0125945		0.0033557	0.00111857
0	0.00306748	0.00306748	0.00306748		0.00615385		0	0
0	0.00332226	0	0.00664452		0.00789474		0	0
0	0.00642674	0.00514139	0.00385604		0.00757576		0	0
0	0	0.00409836	0.00546448		0		0	0
0	0.00243309	0.00243309	0.00608273		0.00819672		0	0
0	0.00510204	0.00510204	0.00680272		0.0127737		0	0
0	0.00684932	0.00684932	0		0.00361664		0.00295858	0
					0.00447427
					0.0110865
					0

## Sheet: Extended Data Fig. 2
f
circle	shuffle	triangle	shuffle	square	shuffle	hexagon	shuffle
10.1228	15.896	7.5143	14.2862	8.93245	17.1359	10.4648	16.8099
7.1167	16.6205	4.8251	14.5904	6.03938	18.241	9.77438	16.6184
6.51727	16.8829	5.14111	12.3558	5.86443	16.4338	7.10577	16.1636
6.418	16.1609	5.43733	12.9529	7.12588	16.4197	6.25085	15.1748
6.565	16.3187	4.79703	11.819	5.58545	15.3289	7.62884	15.3877
6.53169	15.1081	5.05293	14.5877	5.65284	15.86	6.7548	15.768
6.79305	14.5498	4.28289	11.3846	6.23663	15.7317	7.17095	16.9239
5.44514	17.317	5.06969	10.6955	5.68795	16.5678	7.00316	15.6277
5.28422	18.2296	4.70076	13.5574	5.39237	14.5057	7.20613	15.356
6.74858	17.5849	4.97911	11.6586	4.77363	18.5571	7.60511	13.8095
6.42617	16.5792	3.35178	13.5359	3.86545	18.6369	5.0048	16.312
7.18925	15.8573	4.25736	11.2412	5.62891	17.8601	4.79448	16.539
6.66208	17.8569	3.9826	13.0412	5.48074	16.5153	6.18816	16.5498
8.02559	15.8253	4.04128	13.0157	5.61283	18.6247	5.95822	14.853
7.76167	17.1769	4.22332	13.8877	5.55894	16.4549	6.18697	17.2308
		4.93697	12.8396	8.69951	17.7068	6.14535	17.1529
		5.69397	12.3581	7.21818	16.939	9.75829	16.0831
		6.08796	12.4106			8.85296	17.1618
h
triangle			square			hexagon
1.25874	0.991153		1.26248	0.991545		1.03173	0.970595
1.07764	0.983339		1.32988	1.01056		1.10205	1.00223
1.11908	0.991189		1.36947	0.956961		1.2137	0.977003
1.32432	0.935946		1.1972	0.987369		1.0468	1.04983
1.14183	0.989893		1.3828	0.978195		1.01669	1.01122
1.2658	1.02852		1.3591	1.01607		1.08631	0.988032
1.25904	0.990157		1.09514	1.01305		1.08649	0.988051
2.09801	1.0155		1.0229	1.03188		1.04103	1.01318
1.11738	0.962403		1.10296	1.03089		1.01296	0.997017
1.23569	1.00823		1.32441	1.03283		1.07347	1.00079
1.22757	0.972073		1.16432	1.04071		1.13166	1.00209
1.05553	0.982978		1.11701	1.00889		1.24864	1.06878
1.5985	0.989908		1.15642	1.10223		1.07753	1.00916
1.16613	0.992469		1.2305	1.16464		1.0889	1.04976
1.45286	0.997162		1.14921	0.993484		1.06613	1.03881
1.23593	0.985382		1.22193	1.03389		1.17817	1.01911
1.29386	0.964917		1.3807	0.9746		1.00654	0.967602
1.10963	1.01877		NaN	NaN		1.08168	1.07501

## Sheet: Extended Date Fig. 4
b
triangle				square					hexagon
0.569108	0.491912	0.498005		0.645388	0.595602	0.700719	0.901484		0.555476	0.488945	0.452151	0.525314	0.739981	0.531099
0.675645	0.657445	0.708746		0.596655	0.514894	0.724445	0.670517		0.602491	0.799775	0.702307	0.761619	0.683287	0.53641
0.589226	0.738499	0.604812		0.740617	0.734691	0.732389	0.726688		0.265485	0.382935	0.673331	0.521388	0.380547	0.507796
0.576678	0.766599	0.670699		0.624862	0.721014	0.771564	0.655022		0.475961	0.494675	0.493048	0.618653	0.741978	0.660841
0.527374	0.515955	0.636726		0.541312	0.729862	0.673068	0.882874		0.395566	0.540447	0.70245	0.537494	0.438195	0.468395
0.812505	0.812202	1.06346		0.507347	0.56717	0.634483	0.613318		0.680439	0.66181	0.67166	0.632778	0.63078	0.783557
0.47461	0.660699	0.571821		0.518001	0.552917	0.847215	0.531314		0.560514	0.497242	0.48543	0.507069	0.417061	0.593073
0.570778	0.588572	0.68504		0.61436	0.634446	0.721148	0.654794		0.527814	0.579374	0.55155	0.680735	0.767726	0.57516
0.486886	0.50072	0.589349		0.586562	0.575447	0.890967	0.761663		0.531571	0.681498	0.565324	0.64143	0.734986	0.643895
d
0.398577	0.373443	0.420982		0.358358	0.363361	0.377357	0.443164		0.392189	0.392006	0.403722	0.417007	0.401324	0.427542
0.345458	0.419999	0.380216		0.389639	0.366368	0.390198	0.350822		0.328962	0.309092	0.371551	0.367031	0.403595	0.296955
0.361514	0.451994	0.402728		0.450234	0.465133	0.482697	0.531201		0.312442	0.294038	0.371592	0.38042	0.346366	0.355128
0.389606	0.423658	0.330885		0.392324	0.373452	0.415726	0.386028		0.357053	0.355513	0.347696	0.346567	0.341989	0.3773
0.368445	0.379782	0.372754		0.34541	0.391606	0.391262	0.436669		0.412888	0.368697	0.374634	0.394106	0.386783	0.437629
0.403056	0.484448	0.432896		0.338942	0.367179	0.384841	0.381461		0.439427	0.427207	0.414936	0.445288	0.399391	0.430224
0.329887	0.442869	0.466731		0.360738	0.398404	0.375384	0.366656		0.396943	0.367491	0.333534	0.355712	0.355321	0.39708
0.352499	0.352979	0.437563		0.3515	0.429831	0.456486	0.407231		0.435151	0.446383	0.378329	0.416831	0.398274	0.397856
0.367822	0.381775	0.367234		0.356452	0.33717	0.439501	0.375677		0.409588	0.388658	0.45862	0.472418	0.380645	0.390911
f
1.44898	1.31766	1.17915		1.80096	1.63915	1.85691	2.0342		1.43574	1.27132	1.13736	1.26423	1.85225	1.2586
1.95764	1.55847	1.86329		1.53437	1.40411	1.85659	1.90769		1.83056	2.57334	2.00372	2.07864	1.71634	1.80678
1.6327	1.63253	1.52167		1.64866	1.57514	1.52181	1.36724		0.850738	1.30292	1.79841	1.38791	1.10376	1.43027
1.49648	1.91385	2.02666		1.63757	1.91665	1.85421	1.69189		1.34745	1.42458	1.42277	1.80244	2.18149	1.77108
1.4447	1.3734	1.71421		1.57193	1.8737	1.71274	2.00696		0.963282	1.46068	1.91183	1.36208	1.13921	1.07282
2.04541	1.70558	2.45499		1.48257	1.54654	1.66155	1.59827		1.54828	1.54775	1.61915	1.45975	1.57911	1.82456
1.43875	1.57074	1.31022		1.45842	1.38801	2.25547	1.44418		1.4198	1.38709	1.45379	1.4721	1.15615	1.50093
1.61646	1.66601	1.5468		1.74818	1.48114	1.5909	1.61437		1.28306	1.36037	1.4831	1.63549	1.92997	1.44255
1.3275	1.32536	1.57352		1.62042	1.71777	2.05385	2.0219		1.29859	1.75522	1.27917	1.40681	1.93224	1.6451
g
blue
0.573882	0.582422	0.559655	0.563637	0.539347	0.543419	0.529658	0.527118	0.51774	0.521345	0.48332	0.465877	0.404939		0.310161	0.327471	0.343105	0.331967	0.296294	0.260024	0.22729	0.203637	0.185755	0.174114	0.16942	0.171294	0.174154	0.178275		0.252881	0.263763	0.275802	0.273578	0.258179	0.239593	0.221383	0.205957	0.198324	0.195833	0.195986	0.194757
0.362432	0.369635	0.375553	0.349511	0.308738	0.265804	0.238168	0.219305	0.205699	0.193824	0.1783	0.154352	0.140299		0.283585	0.298229	0.311181	0.310126	0.289721	0.270228	0.249726	0.23472	0.211444	0.187649	0.166076	0.154948	0.152829	0.149086		0.286078	0.296386	0.30796	0.288728	0.258682	0.227123	0.195779	0.166216	0.142192	0.124968	0.115188	0.110682
0.32947	0.340078	0.345717	0.343217	0.323296	0.301592	0.284272	0.271144	0.262054	0.252535	0.241935	0.227581	0.220497		0.449921	0.471741	0.491826	0.477262	0.431005	0.385014	0.340597	0.31122	0.280126	0.248244	0.211574	0.185884	0.17592	0.174646		0.283128	0.289846	0.292305	0.278487	0.257091	0.237746	0.222246	0.205961	0.191964	0.182049	0.176348	0.174404
0.292472	0.3026	0.309761	0.293721	0.26428	0.238887	0.215496	0.200534	0.186638	0.179726	0.173041	0.17158	0.169593		0.371932	0.389691	0.401492	0.393629	0.363371	0.338881	0.320322	0.310826	0.2881	0.263274	0.240159	0.236965	0.239902	0.243201		0.348504	0.352678	0.348354	0.328764	0.293898	0.256825	0.220385	0.190111	0.171664	0.167266	0.169477	0.171145
0.336421	0.369839	0.423249	0.449229	0.446593	0.425027	0.39783	0.372058	0.354147	0.344659	0.342367	0.342641	0.344575		0.300252	0.31589	0.333569	0.335248	0.32269	0.31235	0.304842	0.301706	0.297309	0.291637	0.280801	0.272474	0.267688	0.267744		0.316047	0.317704	0.319889	0.312175	0.301487	0.285639	0.274167	0.267706	0.27041	0.277278	0.282304	0.284463
0.44358	0.453489	0.449842	0.431698	0.384287	0.338163	0.297208	0.265561	0.240115	0.218772	0.195634	0.184038	0.166721		0.225377	0.247285	0.278198	0.302934	0.310703	0.313428	0.31147	0.310223	0.303131	0.288367	0.265439	0.247315	0.233542	0.229372		0.417206	0.423682	0.430059	0.405158	0.371744	0.328443	0.293153	0.26886	0.265739	0.272769	0.277781	0.279996
0.341879	0.364598	0.392729	0.395381	0.370408	0.331675	0.288021	0.250729	0.225909	0.212439	0.201023	0.19785	0.188996		0.289406	0.312407	0.340299	0.344059	0.32224	0.293515	0.265217	0.246395	0.230692	0.217179	0.200449	0.189973	0.186229	0.186197		0.235089	0.243837	0.258268	0.251562	0.234284	0.20438	0.174673	0.148555	0.131783	0.124221	0.115258	0.113323
0.27942	0.296321	0.318543	0.32083	0.30942	0.295384	0.284899	0.274845	0.266611	0.256124	0.240937	0.231831	0.220172		0.276825	0.308455	0.352753	0.371135	0.358375	0.337758	0.314724	0.301035	0.287337	0.273005	0.254011	0.243571	0.243263	0.247201		0.334133	0.339227	0.345537	0.32963	0.307983	0.282669	0.256093	0.233417	0.220472	0.219367	0.223667	0.226177
0.263989	0.276742	0.290539	0.289761	0.273898	0.255308	0.242873	0.234592	0.229477	0.224921	0.214885	0.209306	0.199704		0.202526	0.22697	0.261501	0.26795	0.254595	0.233874	0.214286	0.198146	0.186942	0.177708	0.168303	0.167341	0.168784	0.173596		0.307755	0.321094	0.336874	0.325507	0.297495	0.262742	0.225542	0.189456	0.159985	0.137674	0.122319	0.114258
grey
0.232601	0.246826	0.26993	0.28184	0.28565	0.28754	0.290245	0.293409	0.295814	0.294347	0.288568	0.283741	0.278856		0.195367	0.219994	0.257128	0.284118	0.294615	0.301177	0.307395	0.311781	0.320839	0.32496	0.329703	0.32928	0.329727	0.331331		0.274302	0.28912	0.31165	0.323127	0.322809	0.319297	0.31685	0.314926	0.315403	0.314821	0.315801	0.31483
0.205616	0.220971	0.24971	0.270554	0.283312	0.288654	0.293487	0.295735	0.295834	0.291879	0.285146	0.275244	0.270021		0.235886	0.248931	0.262887	0.267759	0.260649	0.257174	0.256174	0.258318	0.260647	0.26072	0.260173	0.256674	0.25596	0.253437		0.196515	0.207358	0.225884	0.235515	0.236566	0.232632	0.22737	0.220782	0.215228	0.209531	0.207471	0.206414
0.204558	0.225594	0.257834	0.281407	0.294027	0.302775	0.312679	0.317866	0.320248	0.319086	0.311806	0.295241	0.283933		0.262699	0.291644	0.335376	0.367107	0.378971	0.385598	0.388098	0.389038	0.388417	0.38519	0.373246	0.359034	0.344363	0.340489		0.24037	0.251179	0.26998	0.278082	0.27941	0.275067	0.268259	0.257244	0.244289	0.231225	0.221892	0.217838
0.222435	0.24072	0.267611	0.281107	0.281156	0.277933	0.271216	0.264983	0.25873	0.253864	0.250513	0.249174	0.248682		0.222999	0.241012	0.264734	0.278631	0.279041	0.279724	0.281863	0.285051	0.291229	0.294803	0.297936	0.297624	0.297986	0.29874		0.237218	0.253079	0.274365	0.290081	0.291841	0.289839	0.285213	0.27813	0.272293	0.268463	0.270794	0.272978
0.179845	0.199424	0.230351	0.256566	0.267375	0.269689	0.26774	0.264984	0.262087	0.262484	0.263539	0.265568	0.265904		0.230442	0.248832	0.274565	0.290339	0.292826	0.296254	0.300734	0.307359	0.31438	0.32236	0.328302	0.33169	0.332653	0.333592		0.263487	0.277373	0.302155	0.316203	0.321471	0.31811	0.314121	0.312933	0.317761	0.324939	0.331641	0.335333
0.252737	0.269382	0.2936	0.311719	0.315373	0.318456	0.318308	0.318835	0.317281	0.313941	0.310776	0.309072	0.305718		0.170707	0.192174	0.225118	0.253846	0.269559	0.281805	0.2887	0.293954	0.294831	0.291774	0.286973	0.288391	0.293292	0.298134		0.268503	0.284177	0.313367	0.329969	0.337158	0.339157	0.339805	0.340136	0.341917	0.3492	0.357459	0.361959
0.228791	0.245596	0.271427	0.286532	0.290999	0.289936	0.283458	0.274614	0.262738	0.252584	0.240209	0.236727	0.228952		0.223885	0.24392	0.272225	0.289156	0.2917	0.293215	0.294257	0.297419	0.300005	0.303695	0.303785	0.302979	0.301219	0.301139		0.233917	0.247833	0.273998	0.287664	0.291962	0.289267	0.281642	0.271101	0.257705	0.249356	0.247056	0.248129
0.181023	0.198911	0.226683	0.246455	0.256672	0.263858	0.2688	0.268223	0.266558	0.265228	0.264073	0.263448	0.260137		0.181151	0.207534	0.250165	0.282262	0.298797	0.3109	0.318349	0.322597	0.319844	0.311141	0.297211	0.289326	0.287319	0.290547		0.276003	0.290738	0.316486	0.328841	0.332323	0.331158	0.32787	0.324179	0.321466	0.322911	0.327682	0.330464
0.186651	0.204831	0.235551	0.258707	0.26927	0.269636	0.27105	0.269724	0.268729	0.26811	0.268703	0.269572	0.270679		0.200263	0.221313	0.251074	0.270946	0.274213	0.27354	0.271037	0.26884	0.271136	0.276026	0.289782	0.305336	0.325135	0.333756		0.242229	0.258608	0.286323	0.300616	0.305195	0.305628	0.306346	0.305818	0.304036	0.296102	0.287364	0.281563
h
blue
0.332026	0.3671	0.412305	0.412707	0.378191	0.337379	0.295282	0.26555	0.239386	0.215055	0.182941	0.158405	0.14156	0.13826
0.37198	0.413877	0.474636	0.498256	0.484946	0.459471	0.422121	0.392014	0.348568	0.312123	0.281419	0.274008	0.275781	0.276255
0.394411	0.412179	0.42708	0.414145	0.373854	0.332594	0.293226	0.268008	0.246343	0.225508	0.202681	0.185212	0.178094	0.173478
0.333657	0.331391	0.317307	0.289067	0.254541	0.231559	0.216219	0.214499	0.208108	0.197521	0.174611	0.155443	0.143118	0.13998
0.278665	0.309772	0.346849	0.359531	0.337859	0.311267	0.28321	0.266056	0.252875	0.24249	0.230429	0.224879	0.226121	0.229518
0.314338	0.340616	0.367572	0.351252	0.304355	0.2619	0.225642	0.20636	0.192329	0.180408	0.167339	0.158728	0.15563	0.155728
0.391169	0.398983	0.400007	0.376323	0.33779	0.305087	0.281139	0.265586	0.249983	0.231049	0.211894	0.19912	0.194295	0.193704
0.346118	0.357705	0.362033	0.338638	0.293979	0.254358	0.226551	0.216051	0.215293	0.218742	0.216851	0.212521	0.205145	0.202853
grey
0.164116	0.18445	0.216433	0.242586	0.257758	0.270329	0.27957	0.284782	0.288036	0.288202	0.28273	0.275118	0.265961	0.264015
0.255348	0.288965	0.339934	0.376314	0.390717	0.399132	0.400493	0.397845	0.39521	0.390952	0.389101	0.385365	0.385136	0.384361
0.20253	0.223371	0.256121	0.283862	0.29766	0.307856	0.311265	0.312989	0.317701	0.323403	0.333427	0.338902	0.342395	0.3431
0.20714	0.239391	0.287301	0.314757	0.319434	0.321432	0.320519	0.321212	0.324346	0.330008	0.335402	0.337733	0.33792	0.338787
0.17492	0.205659	0.253026	0.294383	0.313005	0.324088	0.324872	0.324036	0.322506	0.323038	0.324142	0.323608	0.322863	0.322392
0.184266	0.20824	0.2459	0.27459	0.285683	0.291178	0.294305	0.296974	0.298983	0.299489	0.297537	0.296287	0.294069	0.295295
0.24349	0.265627	0.300186	0.324057	0.336034	0.344679	0.352844	0.354841	0.359306	0.356653	0.353174	0.34738	0.344371	0.34736
0.229022	0.253991	0.290093	0.313965	0.317925	0.316876	0.314982	0.314086	0.318563	0.323531	0.32567	0.321924	0.313448	0.310402

## Sheet: Extended Data Fig. 5
f
center	corner
0.659987	0.791055
0.771305	0.846201
0.825214	0.798962
0.80192	0.883503
0.852139	0.879896
0.858333	0.868788
0.86125	0.887175
0.768659	0.901081
0.728042	0.780338

## Sheet: Extended Data Fig. 6
c			d
grey	black		grey	black
0.105882	0.0705882		1.53364	1.25288
0.0606618	0.0588235		2.15682	2.11257
0.0572917	0.078125		1.33123	1.46567
0.0598007	0.0581395		1.44013	1.34401
0.0449871	0.0488432		2.37734	2.28431
0.0928962	0.0846995		1.95708	1.92888
0.0681265	0.0474453		2.12037	2.14917
0.0697279	0.0782313		2.40295	2.1277
0.0513699	0.0547945		1.88461	2.10552
e			f
grey	black		grey	black
1.55713	1.30951		1.48545	1.39468
1.69431	1.54604		1.62962	1.61625
1.44943	1.60739		1.31428	1.22743
1.64449	1.46277		1.37762	1.3589
1.76553	1.70651		1.58682	1.64982
1.78312	1.69103		1.74765	1.68586
1.6769	1.57993		1.70799	1.84532
1.78803	1.57755		1.86099	1.74784
1.70234	1.71607		1.60337	1.80235
i
baseline	dark		baseline	trimmed whiskers
0.0295276	0.0374016		0.0295276	0.0374016
0.0209302	0.0372093		0.0209302	0.0627907
0.058309	0.0233236		0.058309	0.0174927
0.0438144	0.0489691		0.0438144	0.0386598
0.0560976	0.0634146		0.0560976	0.0219512
0.00544959	0.00817439		0.00544959	0.00817439
0.06875	0.034375		0.06875	0.028125
0.0449438	0.0262172		0.0449438	0.0187266
0.0229008	0.00763359		0.0229008	0.0229008
j
baseline	dark		baseline	trimmed whiskers
1.99417	1.75577		1.99417	2.04498
1.78873	1.5193		1.78873	1.71071
1.98041	1.3642		1.98041	1.473
1.45505	1.56104		1.45505	1.59189
1.82887	1.5036		1.82887	1.8575
1.78584	1.60728		1.78584	2.14116
1.59872	1.62107		1.59872	1.53461
1.63466	1.46137		1.63466	2.11421
1.57582	0.997863		1.57582	1.2198
k
baseline	dark		baseline	trimmed whiskers
0.531496	0.255906		0.531496	0.391732
0.295349	0.253488		0.295349	0.397674
0.606414	0.38484		0.606414	0.311953
0.600515	0.546392		0.600515	0.335052
0.517073	0.336585		0.517073	0.395122
0.247956	0.0708447		0.247956	0.207084
0.584375	0.35		0.584375	0.415625
0.561798	0.520599		0.561798	0.453184
0.374046	0.167939		0.374046	0.28626

[truncated: 4 more sheets: Extended Data Fig. 7, Extended Data Fig. 8, Extended Data Fig. 9, Extended Data Fig. 10]
